# Supplementary material for: Clinical and Molecular Characteristics of KRAS Codon-Specific Mutations in Advanced Pancreatic Ductal Adenocarcinoma with Prognostic and Therapeutic Implications
Source: Int J Mol Sci. 2025 Nov 11;26(22):10908. doi: 10.3390/ijms262210908 (PMC12652077; doi:10.3390/ijms262210908)
Supplement: Supplementary file 1 [file ijms-26-10908-s001.zip]

Archive with 1 entries (1 files):
- ijms-3903719-supplementary.pdf
